# Supplementary material for: Hidden in Plain Sight: Integrative Taxonomy Discovers Two New Species of Digitate Soft Corals in the Urban Waters of China's Greater Bay Area
Source: Ecol Evol. 2025 Sep 25;15(10):e72228. doi: 10.1002/ece3.72228 (PMC12463571; doi:10.1002/ece3.72228)
Supplement: Supplementary file 2 — Table S3: Features of mitochondrial genomes used in phylogenetic analysis. [file ECE3-15-e72228-s002.xlsx]

## Sheet: species_info
Table S3
ID	Organism	Tree_Name	Family	Genus	Full length (bp)	A (%) (+)	T (%) (+)	C (%) (+)	G (%) (+)	A+T (%) (+)	G+C (%) (+)	AT skew (+)	GC skew (+)	AT skew (-)	GC skew (-)	GC skew (plus strand coding)
OL616215.1	Briareum hamrum	Briareum_hamrum_OL616215	Briareidae	Briareum	18993	29.7	33.2	17.3	19.8	62.9	37.1	-0.055	0.067	0.055	-0.067	0.072
DQ640649.1	Briareum asbestinum	Briareum_asbestinum_DQ640649	Briareidae	Briareum	18632	29.7	33.2	17.3	19.8	62.9	37.1	-0.056	0.065	0.056	-0.065	0.069
OL616220.1	Chelidonisis aurantiaca mexicana	Chelidonisis_aurantiaca_mexicana_OL616220	Chelidonisididae	Chelidonisis	18977	29.4	33.3	17.3	20	62.7	37.3	-0.062	0.074	0.062	-0.074	0.078
OK053819.1	Metallogorgia melanotrichos	Metallogorgia_melanotrichos_OK053819	Chrysogorgiidae	Metallogorgia	18969	29.5	33.2	17.1	20.1	62.7	37.2	-0.06	0.08	0.06	-0.08	0.085
OL616221.1	Chrysogorgia tricaulis	Chrysogorgia_tricaulis_OL616221	Chrysogorgiidae	Chrysogorgia	18969	29.5	33.1	17.4	20	62.6	37.4	-0.059	0.071	0.059	-0.071	0.074
OL616266.1	Radicipes sp. ANT176	Radicipes_sp__ANT176_OL616266	Chrysogorgiidae	Radicipes	18724	29.5	33.2	17.3	20	62.7	37.3	-0.059	0.071	0.059	-0.071	0.074
PP191143.1	Chrysogorgia sp.	Chrysogorgia_sp__PP191143	Chrysogorgiidae	Chrysogorgia	18968	29.5	33.1	17.3	20	62.6	37.3	-0.057	0.072	0.057	-0.072	0.076
OL616265.1	Pseudoanthomastus sp. ANT287	Pseudoanthomastus_sp__ANT287_OL616265	Coralliidae	Pseudoanthomastus	18811	32.1	31.3	17.9	18.7	63.4	36.6	0.011	0.02	-0.011	-0.02	0.023
KM015352.1	Anthomastus sp. USNM 1171062	Anthomastus_sp__USNM_1171062_KM015352	Coralliidae	Anthomastus	18715	31.3	32	18.7	18	63.3	36.7	-0.01	-0.02	0.01	0.02	-0.023
KM015353.1	Anthomastus sp. USNM 1081145	Anthomastus_sp__USNM_1081145_KM015353	Coralliidae	Anthomastus	19124	31.3	31.8	18.8	18.1	63.1	36.9	-0.009	-0.02	0.009	0.02	-0.023
OL616208.1	Anthomastinae sp. n. ANT85	Anthomastinae_sp__n__ANT85_OL616208	Coralliidae	Anthomastinae	19045	31.8	31.1	18.2	18.9	62.9	37.1	0.01	0.018	-0.01	-0.018	0.022
OL616209.1	Anthomastus sp. ANT22	Anthomastus_sp__ANT22_OL616209	Coralliidae	Anthomastus	19102	31.8	31.2	18.1	18.9	63	37	0.01	0.02	-0.01	-0.02	0.022
OL616289.1	Anthomastus grandiflorus	Anthomastus_grandiflorus_OL616289	Coralliidae	Anthomastus	18835	31.7	30.7	18.3	18.9	62.4	37.2	0.016	0.014	-0.016	-0.014	0.018
JX508792.1	Paraminabea aldersladei	Paraminabea_aldersladei_JX508792	Coralliidae	Paraminabea	19886	30	32.5	17.8	19.7	62.5	37.5	-0.04	0.05	0.04	-0.05	0.059
AB595189.1	Corallium japonicum	Corallium_japonicum_AB595189	Coralliidae	Corallium	18913	30.7	31.5	19.2	18.6	62.2	37.8	-0.012	-0.017	0.012	0.017	-0.021
AB595190.1	Pleurocorallium konojoi	Pleurocorallium_konojoi_AB595190	Coralliidae	Pleurocorallium	18969	29.9	31.8	18.3	20	61.7	38.3	-0.03	0.046	0.03	-0.046	0.051
AB700134.1	Pleurocorallium elatius	Pleurocorallium_elatius_AB700134	Coralliidae	Pleurocorallium	18969	30	31.8	18.2	20	61.8	38.2	-0.03	0.046	0.03	-0.046	0.051
AB700135.1	Pleurocorallium elatius	Pleurocorallium_elatius_AB700135	Coralliidae	Pleurocorallium	18970	30	31.8	18.2	20	61.8	38.2	-0.029	0.046	0.029	-0.046	0.051
AB700136.1	Corallium rubrum	Corallium_rubrum_AB700136	Coralliidae	Corallium	18915	30.7	31.6	19.1	18.6	62.3	37.7	-0.013	-0.014	0.013	0.014	-0.019
KC782347.1	Pleurocorallium secundum	Pleurocorallium_secundum_KC782347	Coralliidae	Pleurocorallium	19017	30	31.8	18.1	20.1	61.8	38.2	-0.03	0.051	0.03	-0.051	0.037
KC782348.1	Hemicorallium laauense	Hemicorallium_laauense_KC782348	Coralliidae	Hemicorallium	19068	30.5	30.8	19.8	19	61.3	38.8	-0.006	-0.021	0.006	0.021	-0.018
KC782349.1	Paragorgia sp. USNM 1075769	Paragorgia_sp__USNM_1075769_KC782349	Coralliidae	Paragorgia	19015	30	31.7	18.3	20	61.7	38.3	-0.026	0.045	0.026	-0.045	0.032
KC782350.1	Paragorgia sp. 1075761	Paragorgia_sp__1075761_KC782350	Coralliidae	Paragorgia	19020	29.8	31.6	18.4	20.1	61.4	38.5	-0.029	0.045	0.029	-0.045	0.028
KC782351.1	Paragorgia sp. 1072362	Paragorgia_sp__1072362_KC782351	Coralliidae	Paragorgia	18756	29.7	31.7	18.4	20.2	61.4	38.6	-0.033	0.048	0.033	-0.048	0.034
KC782352.1	Hemicorallium imperiale	Hemicorallium_imperiale_KC782352	Coralliidae	Hemicorallium	19049	30.6	30.7	19.8	19	61.3	38.8	-0.003	-0.021	0.003	0.021	-0.019
KC782353.1	Pleurocorallium porcellanum	Pleurocorallium_porcellanum_KC782353	Coralliidae	Pleurocorallium	19063	29.9	31.7	18.3	20.1	61.6	38.4	-0.03	0.047	0.03	-0.047	0.037
KC782354.1	Paragorgia sp. 1072339	Paragorgia_sp__1072339_KC782354	Coralliidae	Paragorgia	18774	30	31.7	18.3	19.9	61.7	38.2	-0.027	0.043	0.027	-0.043	0.027
KC782355.1	Hemicorallium imperiale	Hemicorallium_imperiale_KC782355	Coralliidae	Hemicorallium	19038	30.5	30.8	19.8	19	61.3	38.8	-0.004	-0.021	0.004	0.021	-0.018
KC782356.1	Paragorgia sp. 1075741	Paragorgia_sp__1075741_KC782356	Coralliidae	Paragorgia	19010	29.8	31.5	18.4	20.2	61.3	38.6	-0.028	0.048	0.028	-0.048	0.036
KF785800.1	Paragorgia coralloides	Paragorgia_coralloides_KF785800	Coralliidae	Paragorgia	19016	30	31.7	18.3	20	61.7	38.3	-0.027	0.046	0.027	-0.046	0.05
KF785801.1	Paragorgia coralloides	Paragorgia_coralloides_KF785801	Coralliidae	Paragorgia	19016	30	31.7	18.3	20	61.7	38.3	-0.027	0.046	0.027	-0.046	0.05
KM015354.1	Sibogagorgia cauliflora	Sibogagorgia_cauliflora_KM015354	Coralliidae	Sibogagorgia	19030	29.2	33	17.8	20.1	62.2	37.9	-0.061	0.061	0.061	-0.061	0.068
LC810941.1	Paragorgia papillata	Paragorgia_papillata_LC810941	Coralliidae	Paragorgia	19018	30	31.7	18.3	20	61.7	38.3	-0.026	0.047	0.026	-0.047	0.051
OQ819431.1	Sibogagorgia dennisgordoni	Sibogagorgia_dennisgordoni_OQ819431_1	Coralliidae	Sibogagorgia	19530	31.2	32.6	17.1	19.1	63.8	36.2	-0.022	0.053	0.022	-0.053	0.056
OQ819435.1	Hemicorallium guttatum	Hemicorallium_guttatum_OQ819435_1	Coralliidae	Hemicorallium	19104	30.7	30.5	19	19.8	61.2	38.8	0.004	0.019	-0.004	-0.019	0.013
OQ819438.1	Hemicorallium guttatum	Hemicorallium_guttatum_OQ819438_1	Coralliidae	Hemicorallium	19049	30.7	30.5	19	19.8	61.2	38.8	0.004	0.02	-0.004	-0.02	0.031
SCSTMBC024257	Paraminabea carota S9	Paraminabea_carota_S9_Paramin_a_S9_SK	Coralliidae	Paraminabea	19168	30.5	32.5	17.6	19.5	63	37.1	-0.033	0.052	0.033	-0.052	0.058
SCSTMBC024255	Paraminabea carota C1	Paraminabea_carota_C1_Paraminabea_C1	Coralliidae	Paraminabea	19168	30.5	32.5	17.5	19.5	63	37	-0.033	0.053	0.033	-0.053	0.064
SCSTMBC024259	Paraminabea carota ZHSC1	Paraminabea_carota_ZHSC1_ZHSC1_final	Coralliidae	Paraminabea	19091	30.4	32.6	17.5	19.5	63	37	-0.034	0.053	0.034	-0.053	0.059
HZ02	Paraminabea rubeusa	Paraminabea_rubeusa_ZHSC2_mt	Coralliidae	Paraminabea	19997	30	32.4	17.9	19.8	62.4	37.7	-0.038	0.051	0.038	-0.051	0.058
KJ541509.1	Junceella fragilis	Junceella_fragilis_KJ541509	Ellisellidae	Junceella	18724	29.1	33	17.5	20.4	62.1	37.9	-0.063	0.077	0.063	-0.077	0.079
KY230380.1	Ellisella ceratophyta	Ellisella_ceratophyta_KY230380	Ellisellidae	Ellisella	18814	29.3	33.4	17.2	20.1	62.7	37.3	-0.065	0.08	0.065	-0.08	0.081
OL616227.1	Dichotella gemmacea	Dichotella_gemmacea_OL616227	Ellisellidae	Dichotella	18769	29.3	33.1	17.3	20.3	62.4	37.6	-0.062	0.079	0.062	-0.079	0.083
OL616230.1	Ellisella sp. ANT83	Ellisella_sp__ANT83_OL616230	Ellisellidae	Ellisella	18805	29.3	33.3	17.2	20.1	62.6	37.3	-0.064	0.078	0.064	-0.078	0.082
OL616231.1	Erythropodium caribaeorum	Erythropodium_caribaeorum_OL616231	Erythropodiidae	Erythropodium	19424	29.9	33.4	17.1	19.6	63.3	36.7	-0.054	0.069	0.054	-0.069	0.082
KC521415.1	Heliopora coerulea	Heliopora_coerulea_KC521415	Helioporidae	Heliopora	18957	29.6	33.4	17.1	19.8	63	36.9	-0.06	0.073	0.06	-0.073	0.079
OL616236.1	Heliopora coerulea	Heliopora_coerulea_OL616236	Helioporidae	Heliopora	18957	29.7	33.4	17.1	19.8	63.1	36.9	-0.06	0.074	0.06	-0.074	0.08
OL616249.1	Nanipora cf. kamurai ANT79	Nanipora_cf__kamurai_ANT79_OL616249	Helioporidae	Nanipora	18892	29.8	33.5	17.1	19.7	63.3	36.8	-0.059	0.071	0.059	-0.071	0.078
OL616238.1	Ideogorgia capensis	Ideogorgia_capensis_OL616238	Ideogorgiidae	Ideogorgia	19004	29.7	33.3	17.3	19.7	63	37	-0.058	0.065	0.058	-0.065	0.069
NC_062034.1	Trichogorgia capensis	Trichogorgia_capensis_NC_062034	Ifalukellidae	Trichogorgia	18612	29.4	32.9	17.4	20.2	62.3	37.6	-0.056	0.073	0.056	-0.073	0.076
OL616240.1	Isidoides armata	Isidoides_armata_OL616240	Isidoidae	Isidoides	18874	29.6	32.5	18.3	19.6	62.1	37.9	-0.047	0.034	0.047	-0.034	0.034
EF622534.1	Tridentisis candelabrum	Tridentisis_candelabrum_EF622534	Keratoisididae	Tridentisis	18923	30.9	31.5	19.2	18.4	62.4	37.6	-0.01	-0.02	0.01	0.02	-0.019
EF672731.2	Acanella arbuscula	Acanella_arbuscula_EF672731	Keratoisididae	Acanella	18616	31.2	31.5	18.9	18.3	62.7	37.2	-0.006	-0.017	0.006	0.017	-0.018
OL616196.1	Acanella sp. ANT177	Acanella_sp__ANT177_OL616196	Keratoisididae	Acanella	18618	31.6	31.2	18.3	18.9	62.8	37.2	0.005	0.018	-0.005	-0.018	0.018
OL616242.1	Keratoisidinae sp. ANT-29	Keratoisidinae_sp__ANT_29_OL616242	Keratoisididae	Keratoisidinae	19260	31.6	30.8	18.6	19	62.4	37.6	0.013	0.013	-0.013	-0.013	0.015
PP737596.1	Keratoisis sp.	Keratoisis_sp__PP737596	Keratoisididae	Keratoisis	19187	31.6	30.9	18.4	19.1	62.5	37.5	0.011	0.017	-0.011	-0.017	0.019
OQ819436.1	Isidella sp.	Isidella_sp__OQ819436_1	Keratoisididae	Isidella	19481	30.9	31.5	19.1	18.4	62.4	37.5	-0.01	-0.018	0.01	0.018	-0.022
OQ819439.1	Lepidisis sp.	Lepidisis_sp__OQ819439_1	Keratoisididae	Lepidisis_sp	19223	30.8	31.5	19.1	18.6	62.3	37.7	-0.01	-0.014	0.01	0.014	-0.022
OR333847.1	Keratoisididae sp.	Keratoisididae_sp__OR333847_1	Keratoisididae		19342	30.9	31.5	19.1	18.4	62.4	37.5	-0.01	-0.02	0.01	0.02	-0.022
OR333848.1	Keratoisididae sp.	Keratoisididae_sp__OR333848_1	Keratoisididae		19125	30.9	31.5	19.1	18.5	62.4	37.6	-0.01	-0.016	0.01	0.016	-0.022
SCSTMBC024254	Parasphaerasclera hongkongensis	Parasphaerasclera_hongkongensis_Parasph_a_S1_SK	Parasphaerascleridae	Parasphaerasclera	18301	29.3	33.5	17.3	19.9	62.8	37.2	-0.068	0.068	0.068	-0.068	0.07
OL616257.1	Parasphaerasclera valdiviae	Parasphaerasclera_valdiviae_OL616257	Parasphaerascleridae	Parasphaerasclera	18646	29.3	33.4	17.3	20	62.7	37.3	-0.064	0.072	0.064	-0.072	0.08
PQ009932.1	Parasphaerasclera mcfaddenae	Parasphaerasclera_mcfaddenae_PQ009932	Parasphaerascleridae	Parasphaerasclera	18721	29.4	33.4	17.3	19.9	62.8	37.2	-0.065	0.072	0.065	-0.072	0.078
OL616259.1	Parisis sp. ANT113	Parisis_sp__ANT113_OL616259	Parisididae	Parisis	19010	29.4	33	17.6	20	62.4	37.6	-0.059	0.066	0.059	-0.066	0.069
OQ819434.1	Candidella helminthophora	Candidella_helminthophora_OQ819434_1	Primnoidae	Candidella	18872	29.4	32.9	17.5	20.1	62.3	37.6	-0.056	0.069	0.056	-0.069	0.074
OQ819437.1	Calyptrophora wyvillei	Calyptrophora_wyvillei_OQ819437_1	Primnoidae	Calyptrophora	19270	29.4	32.7	17.7	20.2	62.1	37.9	-0.053	0.065	0.053	-0.065	0.063
OZ123374.1	Callogorgia gracilis	Callogorgia_gracilis_OZ123374_1	Primnoidae	Callogorgia	18930	32.9	29.6	20.1	17.4	62.5	37.5	0.053	-0.071	-0.053	0.071	-0.067
KM015351.1	Narella hawaiiensis	Narella_hawaiiensis_KM015351	Primnoidae	Narella	18838	29.5	32.8	17.5	20.1	62.3	37.6	-0.053	0.067	0.053	-0.067	0.071
MG573069.1	Plumarella spinosa	Plumarella_spinosa_MG573069	Primnoidae	Plumarella	19037	29.3	32.7	17.7	20.3	62	38	-0.055	0.068	0.055	-0.068	0.072
MH719202.1	Callogorgia cf. gracilis EE-2018	Callogorgia_cf__gracilis_EE_2018_MH719202	Primnoidae	Sibogagorgia	18937	29.6	32.9	17.4	20.1	62.5	37.5	-0.053	0.071	0.053	-0.071	0.073
MK256615.1	Plumarella adhaerans	Plumarella_adhaerans_MK256615	Primnoidae	Plumarella	19036	29.3	32.7	17.7	20.3	62	38	-0.055	0.068	0.055	-0.068	0.072
OL616217.1	Candidella imbricata	Candidella_imbricata_OL616217	Primnoidae	Candidella	18871	29.4	32.9	17.5	20.1	62.3	37.6	-0.056	0.069	0.056	-0.069	0.073
OL616262.1	Primnoella chilensis	Primnoella_chilensis_OL616262	Primnoidae	Primnoella	18947	29.4	32.7	17.7	20.2	62.1	37.9	-0.053	0.067	0.053	-0.067	0.067
OR197546.1	Abyssoprimnoa gemina	Abyssoprimnoa_gemina_OR197546	Primnoidae	Abyssoprimnoa	18825	29.5	33	17.5	20	62.5	37.5	-0.056	0.067	0.056	-0.067	0.069
MT254527.1	Telestula humilis	Telestula_humilis_MT254527	Sarcodictyonidae	Telestula	18740	29.9	33.7	16.8	19.5	63.6	36.3	-0.058	0.075	0.058	-0.075	0.077
MT254530.1	Telestula cf. batoni AP-2020	Telestula_cf__batoni_AP_2020_MT254530	Sarcodictyonidae	Telestula	18763	29.5	33.3	17	19.8	62.8	36.8	-0.06	0.075	0.06	-0.075	0.075
MT254532.1	Telestula septentrionalis	Telestula_septentrionalis_MT254532	Sarcodictyonidae	Telestula	18751	29.4	33.4	17	19.7	62.8	36.7	-0.063	0.073	0.063	-0.073	0.074
OL616237.1	Homophyton verrucosum	Homophyton_verrucosum_OL616237	Spongiodermidae	Homophyton	19263	29.8	33.3	17.2	19.7	63.1	36.9	-0.055	0.066	0.055	-0.066	0.066
+: major strand; -: minus strand
